# Supplementary material for: Isofraxidin biosynthesis in Chloranthus: genomic insights into metabolic evolution of an early angiosperm phytoalexin
Source: Front Plant Sci. 2026 Jan 14;16:1694195. doi: 10.3389/fpls.2025.1694195 (PMC12847343; doi:10.3389/fpls.2025.1694195)
Supplement: Supplementary file 2 [file Table1.xlsx]

## Sheet: Table S1
Table S1. Summary statistics of PacBio CCS (HiFi) long-read sequencing data.​
Read_type	Insert size (Kb)	Total data (bp)	Read_Number	Read_length (max)	Read_length (mean)	Read_length (N50)
HiFi reads	~15	122622064340	8849945	42857	13855	13996

## Sheet: Table S2
Table S2. Summary of whole genome sequencing Illumina reads.
library	Insert size (bp)	Raw date		Clean data		Non duplication pairs
		Raw paired reads	Raw base (bp)	Clean pairs	Clean base (bp)
Lib1	350	230979405	69293821500	230796677	69239003100	197642080
Lib2	350	266269116	79880734800	266059189	79817756700	226360637
Lib3	350	260757595	78227278500	260547607	78164282100	223734066
Lib4	350	168947051	50684115300	168706005	50611801500	144393448
Lib5	350	7600074	2280022200	7588338	2276501400	6336078
Lib6	350	529892897	158967869100	529125469	158737640700	432491733
Total	-	1464446138	439333841400	1462823285	438846985500	1230958042

## Sheet: Table S3
Table S3. Statistics of short reads coverage on the genome.
Reads	Mapping rate (%)	98.75
Genome	Average sequencing depth	14.96
	Coverage at least 4X (%)	98.98
	Coverage at least 10X (%)	85.51
	Coverage at least 20X (%)	13.41
	Coverage (%)	99.7

## Sheet: Table S4
Table S4. Estimation of genome size using K-mer analysis.
Kmer	17
K-mer Depth	17
K-mer number	156286808148
Genome Size (Mbp)	9193.34
Revised Genome Size (Mbp)	9115.48
Heterozygous rate (%)	0.36
Repeat rate (%)	88.51

## Sheet: Table S5
Table S5. Statistics of Hi-C data mounted to chromosome level.
Sample ID	Contig length (bp)	Scaffold length (bp)	Contig number	Scaffold number
Total	8568973821	8569334221	5388	1784
place		8483897776		45
unplace		85436445		1739
Max	67315735	336677673	-	-
Number>=2000	-	-	5388	1784
N50	8786452	178915312	257	18
N60	6596242	170400480	370	23
N70	4817577	165206011	523	28
N80	3205084	156353490	740	33
N90	1794442	136432957	1102	39

## Sheet: Table S6
Table S6. Statistics of chromosome-level scaffolds.
Chr ID	Scaffold number	Length
Chr1.1	33	158169215
Chr1.2	38	167841439
Chr1.3	131	172982517
Chr2.1	111	308974949
Chr2.2	108	308890901
Chr2.3	70	270776402
Chr3.1	67	170489727
Chr3.2	103	156353490
Chr3.3	27	131553169
Chr4.1	224	336677673
Chr4.2	84	288587100
Chr4.3	66	292523864
Chr5.1	87	244769695
Chr5.2	93	237987839
Chr5.3	47	230018251
Chr6.1	42	157315456
Chr6.2	70	169761996
Chr6.3	89	149072758
Chr7.1	29	157974421
Chr7.2	30	130249074
Chr7.3	38	133584002
Chr8.1	52	116585423
Chr8.2	44	111255432
Chr8.3	28	136432957
Chr9.1	47	178915312
Chr9.2	160	179723505
Chr9.3	22	180201670
Chr10.1	200	186859670
Chr10.2	101	159368974
Chr10.3	57	170400480
Chr11.1	22	178752014
Chr11.2	51	168491164
Chr11.3	81	179078777
Chr12.1	77	248375361
Chr12.2	111	250528942
Chr12.3	374	282241201
Chr13.1	34	119825366
Chr13.2	35	147525175
Chr13.3	40	152645742
Chr14.1	58	166654639
Chr14.2	77	136955450
Chr14.3	75	136855209
Chr15.1	34	182137374
Chr15.2	109	174327990
Chr15.3	173	165206011

## Sheet: Table S7
Table S7. Statistic of the genome assembly.
Title	Total_length	Total_number	Average_length	Max_length	Min_length	N50_length	N50_number	N90_length	N90_number
Contig	8660104190	8503	1018476	67315735	7393	8762697	261	1628957	1142

## Sheet: Table S8
Table S8. Validation of genome assembly using BUSCO and CEGMA.
Species	Size	BUSCO anotation assessment results
C. erectus	8.66 Gb	C:94.1%[S:17.0%,D:77.1%],F:1.2%,M:4.7%,n:1614
C: Complete Single-Copy BUSCOs
D: Complete Duplicated BUSCOs
F: Fragmented BUSCOs
M: Missing BUSCOs
n: Total BUSCO groups searched
species	complete		complete + partial
	# Prots num	%completeness	# Prots num	%completeness
C. erectus	208	83.87	234	94.35
Complete：the situation of >70% assembly of core genes
Complete + partial：complete and patial assembly of core genes

## Sheet: Table S9
Table S9. Functional annotation of protein-coding genes.
Database	Number	Percent(%)
Total	72675	-
Swissprot	54215	74.6
Nr	66585	91.6
KEGG	50973	70.1
InterPro	65469	90.1
GO	39132	53.8
Pfam	52559	72.3
Unannotated	5310	7.3
Annotated	67365	92.7

## Sheet: Table S10
Table S10. Annotation of non-coding RNA genes in the genome.
Type		Copy number	Average length (bp)	Total length (bp)	% of genome
miRNA		2966	129.66	384561	0.004488
tRNA		5759	75.2	433097	0.005054
rRNA	rRNA	17219	332.77	5729987	0.066869
	18S	2395	1579.32	3782483	0.044142
	28S	8120	142.24	1155008	0.013479
	5.8S	2079	156.44	325229	0.003795
	5S	4625	101.03	467267	0.005453
snRNA	snRNA	16650	108.17	1801002	0.021018
	CD-box	15642	106.32	1663024	0.019408
	HACA-box	315	142.49	44883	0.000524
	splicing	679	132.9	90239	0.001053

[truncated: 10 more sheets: Table S11, Table S12, Table S13, Table S14, Table S15, Table S16, Table S17, Table S18, Table S19, Table S20]
